# Supplementary material for: Impact of gene alterations on clinical outcome in young adults with myelodysplastic syndromes
Source: Sci Rep. 2023 Feb 14;13:2641. doi: 10.1038/s41598-023-29794-4 (PMC9929038; doi:10.1038/s41598-023-29794-4)
Supplement: Supplementary file 2 — Supplementary Tables. [file 41598_2023_29794_MOESM2_ESM.xlsx]

## Sheet: Supplementary Table 1
Table S1 68 genes included in the NGS panel
ABL1	ALK	APC	ASXL1	ATM	ATRX	BCOR
BCORL1	BRAF	CALR	CBL	CDKN2A	CEBPA	CSF3R
CUX1	DDX41	DNMT3A	ERBB2	ERBB3	ETV6	EZH2
FBXW7	FLT3	GATA2	HRAS	IDH1	IDH2	IKZF1
JAK2	JAK3	KDM6A	KDR	KIT	KMT2A	KMT2D
KRAS	LRP1B	MPL	MTOR	MYD88	NF1	NOTCH1
NOTCH2	NPM1	NRAS	NTRK3	PHF6	PRPF8	PTEN
PTPN11	RAD21	RB1	RET	RUNX1	SETBP1	SF3B1
SH2B3	SMC1A	SMC3	SPEN	SRSF2	STAG2	TET1
TET2	TP53	U2AF1	WT1	ZRSR2

## Sheet: Supplementary Table 2
Table S2 Comprehensive list of copy number alterations
SampleID	Gene	Nucleic acid change	Amino acid change	VAF	Cytogenetics
AYAMDS006	RUNX1	c.759delG	p.Asn254ThrfsTer57	45.77	47, XX, +1, der(1;7)(q10;p10), +8
	GATA2	c.1024_1025delGC	p.Ala342GlnfsTer41	51.58
	GATA2	c.1020G>A	p.Leu321Val	8.96
AYAMDS008	-	-	-	-	Normal
AYAMDS012	BCOR	c.4259_4262delACCG	p.Asp1420AlafsTer63	33.21	Normal
AYAMDS013	-	-	-	-	Normal
AYAMDS016	-	-	-	-	Normal
AYAMDS021	SPEN	c.9728_9729dupCC	p.Thr3244ProfsTer41	96.92	Normal
	ASXL1	c.2464dupA	p.Thr822AsnfsTer11	8.22
AYAMDS024	-	-	-	-	Normal
AYAMDS025	-	-	-	-	47, XY, +8
AYAMDS027	-	-	-	-	46, XX, add(11)(q13), -18, +mar
AYAMDS028	BCOR	c.3487C>T	p.Arg1163Ter	15.56	Normal
	BCOR	c.235delC	p.Arg79GlyfsTer31	15.59
	U2AF1	c.101C>T	p.Ser34Phe	7.93
AYAMDS032	-	-	-	-	Normal
AYAMDS033	ATM	c.3078delG	p.Trp1026CysfsTer3	4.01	46, XY, +8
AYAMDS035	IDH1	c.395G>A	p.Arg132His	13.11	46, XX, -3, add(7)(p22), +mar1
	PHF6	c.673C>T	p.Arg225Ter	46.52
	STAG2	c.1810C>T	p.Arg604Ter	39.1
AYAMDS036	WT1	c.1395C>A	p.His465Gln	19.51	Normal
	WT1	c.1129_1135dupACTCTTG	p.Val379AspfsTer8	33.18
AYAMDS037	ASXL1	c.1900_1922delAGAGAGGCGGCCACCACTGCCAT	p.Glu635ArgfsTer15	47.16	47, X, der(Y)t(Y;1), +15, del(20)(q1?)
	SRSF2	c.284C>A	p.Pro95His	49.12
AYAMDS039	-	-	-	-	46, XY, inv(9)(p11,q13)
AYAMDS042	ASXL1	c.1934dupG	p.Gly646TrpfsTer12	38.58	Normal
	SETBP1	c.2608G>A	p.Gly870Ser	4.14
	U2AF1	c.101C>T	p.Ser34Phe	45.04
AYAMDS047	-	-	-	-	Normal
AYAMDS048	-	-	-	-	48, XX, +9, +16
AYAMDS049	CBL	c.1249C>T	p.Pro417Ser	96.18	47, XY, +8
	JAK2	c.1849G>T	p.Val617Phe	10.76
	PHF6	c.730-1G>A	-	96.64
	RUNX1	c.602G>A	p.Arg201Gln	49.05
AYAMDS050	BCOR	c.2019dupA	p.His674ThrfsTer66	94.03	46, XY, t(3;3)(q21;q26)
	GATA2	c.961C>T	p.Leu321Phe	48.92
	KRAS	c.38G>A	p.Gly13Asp	49.91
	NF1	c.4189_4201delTTCCCTCAGAACA	p.Phe1397AlafsTer5	3.67
	SF3B1	c.2098A>G	p.Lys700Glu	51.01
AYAMDS051	-	-	-	-	Normal
AYAMDS058	ATRX	c.4491delT	p.Lys1498ArgfsTer20	14.29	Normal
AYAMDS059	-	-	-	-	Normal
AYAMDS061	SETBP1	c.2602G>A	p.Asp868Asn	23.7	Normal
	U2AF1	c.470A>G	p.Gln157Arg	44.05
	U2AF1	c.101C>T	p.Ser34Phe	44.13
AYAMDS062	-	-	-	-	-
AYAMDS063	ASXL1	c.1867C>T	p.Gln623Ter	2.72	47, XY, +8
	CBL	c.1150T>C	p.Cys384Arg	10.94
	CUX1	c.3814C>T	p.Arg1272Ter	9.02
	DDX41	c.1574G>A	p.Arg525His	17.12
	DDX41	c.1496dupC	p.Ala500CysfsTer9	49.37
AYAMDS067	-	-	-	-	46, XY, der(11)t(1;11)(q12;q23)
AYAMDS069	CBL	c.1150T>C	p.Cys384Arg	3.09	46, XX, dup(1)(q?12q?32)
	ATRX	c.4987C>T	p.Gln1663Ter	3.75
AYAMDS070	RUNX1	c.1090_1103delATCGGCATCGGCAT	p.Ile364ValfsTer231	11.65	46, XY, +1, der(1;7)(q10;p10), inv(9)(p12q13)
AYAMDS071	SMC1A	c.3284A>G	p.Gln1095Arg	50.83	Normal
	NPM1	c.860_863dupTCTG	p.Trp288CysfsTer12	48.91
AYAMDS073	ASXL1	c.1730C>A	p.Ser577Ter	44.5	-
	ETV6	c.1130C>T	p.Ala377Val	48.84
	EZH2	c.1979G>A	p.Gly660Glu	43.68
	EZH2	c.729-1G>C	-	43.66
	PTPN11	c.1505C>T	p.Ser502Leu	40.51
	RUNX1	c.834_841delGTGGTCCT	p.Trp279ArgfsTer318	43.82
AYAMDS074	-	-	-	-	Normal
AYAMDS076	KMT2D	c.12592C>T	p.Arg4198Ter	2.59	Normal
	KDM6A	c.887delG	p.Ser296IlefsTer29	2.03
AYAMDS077	-	-	-	-	46, XY, add(7)(p11.2)
AYAMDS079	CEBPA	c.492_495dupCCGC	p.Glu166ProfsTer5	20	Normal
	STAG2	c.894-1G>A	-	16.1
AYAMDS082	-	-	-	-	Normal
AYAMDS083	-	-	-	-	45, XX, add(5)(p13), -11, der(14)t(11;14)(q13:q32), der(19)t(11;19)(p11.2;?p13)
AYAMDS084	PTPN11	c.1529A>T	p.Gln510Leu	16.73	47, XY, +8, del(20q)
	RUNX1	c.1095dupC	p.Ile366HisfsTer234	38.34
	U2AF1	c.101C>T	p.Ser34Phe	44.47
AYAMDS085	PTPN11	c.1472C>T	p.Pro491Leu	40.86	45, XX, add(3)(q21), -7
	PTPN11	c.172A>T	p.Asn58Tyr	3.62
AYAMDS086	-	-	-	-	Normal
AYAMDS087	DNMT3A	c.2645G>A	p.Arg882His	33.66	Normal
AYAMDS088	-	-	-	-	Normal
AYAMDS089	RUNX1	c.428_444dupAGCTGAGAAATGCTACC	p.Ala149SerfsTer2	43.84	45, XY, -7, der(18;21)(q10;q10), +21
	NRAS	c.35G>A	p.Gly12Asp	36.39
	ASXL1	c.1934dupG	p.Gly646TrpfsTer12	34.35
AYAMDS090	ATRX	c.4987C>T	p.Gln1663Ter	2.49	Normal
AYAMDS091	-	-	-	-	46, XX, dup(1)(q21q32)
AYAMDS092	DNMT3A	c.2645G>A	p.Arg882His	45.2	Normal
	SF3B1	c.1997A>G	p.Lys666Arg	46.31
AYAMDS094	-	-	-	-	46, XY, +1, der(1;7)(q10;p10)
AYAMDS098	SMC1A	c.3565C>T	p.Leu1189Phe	93.02	45, X, -Y
	TP53	c.659A>G	p.Tyr220Cys	42.64
	ZRSR2	c.1074delG	p.Lys359ArgfsTer	93.15
AYAMDS099	KDM6A	c.1123_1133dupTACTTAAATGC	p.Arg380Ter	11.87	47, XX, +8
	KMT2D	c.16412+2T>C	-	9.04
	KMT2D	c.14383-2A>G	-	2.29
AYAMDS100	-	-	-	-	46, XX, inv(9)(p12q13)
AYAMDS102	BCORL1	c.4473-1G>C	-	15.24	-
	ATM	c.6170C>A	p.Ser2057Ter	2.31
	NOTCH2	c.4201C>T	p.Gln1401Ter	2.67
	BCORL1	c.2105G>A	p.Trp702Ter	2.24
AYAMDS103	-	-	-	-	-
AYAMDS104	ASXL1	c.1900_1922delAGAGAGGCGGCCACCACTGCCAT	p.Glu635ArgfsTer15	45.63	Normal
	CBL	c.1258C>G	p.Arg420Gly	4.51
	EZH2	c.1061_1062dupGT	p.Pro355ValfsTer70	85.93
	RUNX1	c.983_986dupCAGC	p.Phe330SerfsTer271	8.89
	SETBP1	c.2608G>A	p.Gly870Ser	48.27
	ZRSR2	c.439-1G>A	-	90.88
